# Supplementary material for: Comparison of the prognosis of symptomatic cerebral infarction and pulmonary embolism in patients with advanced non‐small cell lung cancer
Source: Cancer Med. 2023 Jan 27;12(8):9097–105. doi: 10.1002/cam4.5647 (PMC10166976; doi:10.1002/cam4.5647)
Supplement: Supplementary file 3 — Table S1. [file CAM4-12-9097-s001.xlsx]

## Sheet: Supplementary table1
Supplementary Table 1. Cox proportional hazards models for OS in patients with pulmonary embolism. (n = 10)
Items	OS (Univariate analysis)
	HR (95% confidence interval)	p-Value
Age
≥ 75	0.40 (0.05–3.41)	0.4
Sex
Female	0.69 (0.08–5.91)	0.73
ECOG-PS
≥ 2	11.1 (1.00–124.6)	0.05
CTCAE
≥ grade 4	1.16 (0.21–6.32)	0.87
Smoking status
Current / Former	1.86 (0.41–8.54)	0.42
BMI
≥ 25 kg/m2	0.68 (0.13–3.61)	0.65
History of brain stroke
Yes	0.59 (0.07–5.37)	0.64
Antithrombotic drug
Yes	1.46 (0.16–13.2)	0.74
EGFR mutation
Positive	1.40 (0.31–6.30)	0.66
Postoperative recurrence
Yes	0.29 (0.03–2.49)	0.26
Brain metastasis
Yes	1.46 (0.16–13.2)	0.74
Pleural effusion
Yes	1.40 (0.31–6.30)	0.66
Platelet
≥ 16.4 × 104 / μL	0.13 (0.01–2.03)	0.14
CRP
≥ 5.01 mg / dL	3.61 (0.59–22.0)	0.16
LDH
≥ 321 IU /L	3.26 (0.60–18.7)	0.17
Albumin
≥ 3.05 mg /dL	0.09 (0.01–0.92)	0.042
D-dimer
≥ 15.6 μg / mL	6.89 (0.76–62.0)	0.09
OS, Overall survival; HR, hazard ratio; ECOG, eastern cooperative oncology group; PS, performance status; CTCAE, common terminology criteria for adverse events; BMI, body mass index; EGFR, epidermal growth factor receptor; CRP, C-reactive protein; LDH, lactate dehydrogenase.
